# Supplementary material for: Morphometric Relationships, Growth and Condition Factors of Critically Endangered Chinese Pangolin (Manis pentadactyla)
Source: Animals (Basel). 2022 Apr 2;12(7):910. doi: 10.3390/ani12070910 (PMC8996938; doi:10.3390/ani12070910)
Supplement: Supplementary file 1 [file animals-12-00910-s001.zip]

Archive with 1 entries (1 files):
- animals-1652932-supplementary.pdf
